# Supplementary material for: Carbon and Nitrogen Isotopic Survey of Northern Peruvian Plants: Baselines for Paleodietary and Paleoecological Studies
Source: PLoS One. 2013 Jan 16;8(1):e53763. doi: 10.1371/journal.pone.0053763 (PMC3547067; doi:10.1371/journal.pone.0053763)
Supplement: Dataset S1 — Sampling site locations for wild and market plants. This.kmz file can be executed in Google Earth (http://www.earth.google.com) (KML) [file pone.0053763.s001.kml]

<?xml version="1.0" encoding="UTF-8"?>
<kml xmlns="http://www.opengis.net/kml/2.2" xmlns:gx="http://www.google.com/kml/ext/2.2" xmlns:kml="http://www.opengis.net/kml/2.2" xmlns:atom="http://www.w3.org/2005/Atom">
<Document id="Sampling_W_C" xsi:schemaLocation="http://www.opengis.net/kml/2.2 http://schemas.opengis.net/kml/2.2.0/ogckml22.xsd http://www.google.com/kml/ext/2.2 http://code.google.com/apis/kml/schema/kml22gx.xsd">
	<name>Sampling sites</name>
	<open>1</open>
	<Snippet maxLines="0"></Snippet>
	<StyleMap id="IconStyle000">
		<Pair>
			<key>normal</key>
			<styleUrl>#IconStyle003</styleUrl>
		</Pair>
		<Pair>
			<key>highlight</key>
			<styleUrl>#IconStyle002</styleUrl>
		</Pair>
	</StyleMap>
	<StyleMap id="IconStyle004">
		<Pair>
			<key>normal</key>
			<styleUrl>#IconStyle001</styleUrl>
		</Pair>
		<Pair>
			<key>highlight</key>
			<styleUrl>#IconStyle005</styleUrl>
		</Pair>
	</StyleMap>
	<Style id="IconStyle002">
		<IconStyle>
			<color>ff00aaff</color>
			<scale>1.16667</scale>
			<Icon>
				<href>http://maps.google.com/mapfiles/kml/shapes/donut.png</href>
			</Icon>
		</IconStyle>
		<LabelStyle>
			<color>ff00aaff</color>
		</LabelStyle>
		<PolyStyle>
			<color>ff000000</color>
			<outline>0</outline>
		</PolyStyle>
	</Style>
	<Style id="IconStyle003">
		<IconStyle>
			<color>ff00aaff</color>
			<Icon>
				<href>http://maps.google.com/mapfiles/kml/shapes/donut.png</href>
			</Icon>
		</IconStyle>
		<LabelStyle>
			<color>ff00aaff</color>
		</LabelStyle>
		<PolyStyle>
			<color>ff000000</color>
			<outline>0</outline>
		</PolyStyle>
	</Style>
	<Style id="IconStyle001">
		<IconStyle>
			<color>ff00ffff</color>
			<Icon>
				<href>http://maps.google.com/mapfiles/kml/shapes/donut.png</href>
			</Icon>
		</IconStyle>
		<LabelStyle>
			<color>ff00ffff</color>
		</LabelStyle>
		<PolyStyle>
			<color>ff000000</color>
			<outline>0</outline>
		</PolyStyle>
	</Style>
	<Style id="IconStyle005">
		<IconStyle>
			<color>ff00ffff</color>
			<Icon>
				<href>http://maps.google.com/mapfiles/kml/shapes/donut.png</href>
			</Icon>
		</IconStyle>
		<LabelStyle>
			<color>ff00ffff</color>
		</LabelStyle>
		<PolyStyle>
			<color>ff000000</color>
			<outline>0</outline>
		</PolyStyle>
	</Style>
	<Folder>
		<name>Wild plants</name>
		<open>1</open>
		<Placemark id="ID_00000">
			<name>W1</name>
			<Snippet maxLines="0"></Snippet>
			<description><![CDATA[<html xmlns:fo="http://www.w3.org/1999/XSL/Format" xmlns:msxsl="urn:schemas-microsoft-com:xslt">

<head>

<META http-equiv="Content-Type" content="text/html">

</head>

<body style="margin:0px 0px 0px 0px;overflow:auto;background:#FFFFFF;">

<table style="font-family:Arial,Verdana,Times;font-size:12px;text-align:left;width:100;border-collapse:collapse;padding:3px 3px 3px 3px">

<tr style="text-align:center;font-weight:bold;background:#9CBCE2">

<td>W1</td>

</tr>

<tr>

<td>

<table style="font-family:Arial,Verdana,Times;font-size:12px;text-align:left;width:100;border-spacing:0px; padding:3px 3px 3px 3px">

<tr>

<td>Latitude</td>

<td>-8.19558</td>

</tr>

<tr bgcolor="#D4E4F3">

<td>Longitude</td>

<td>-78.99962</td>

</tr>

<tr>

<td>Altitude</td>

<td>10</td>

</tr>

</table>

</td>

</tr>

</table>

</body>

</html>]]></description>
			<styleUrl>#IconStyle000</styleUrl>
			<Point>
				<coordinates>-78.99961999999999,-8.19558,0</coordinates>
			</Point>
		</Placemark>
		<Placemark id="ID_00001">
			<name>W2</name>
			<Snippet maxLines="0"></Snippet>
			<description><![CDATA[<html xmlns:fo="http://www.w3.org/1999/XSL/Format" xmlns:msxsl="urn:schemas-microsoft-com:xslt">

<head>

<META http-equiv="Content-Type" content="text/html">

</head>

<body style="margin:0px 0px 0px 0px;overflow:auto;background:#FFFFFF;">

<table style="font-family:Arial,Verdana,Times;font-size:12px;text-align:left;width:100;border-collapse:collapse;padding:3px 3px 3px 3px">

<tr style="text-align:center;font-weight:bold;background:#9CBCE2">

<td>W2</td>

</tr>

<tr>

<td>

<table style="font-family:Arial,Verdana,Times;font-size:12px;text-align:left;width:100;border-spacing:0px; padding:3px 3px 3px 3px">

<tr>

<td>Latitude</td>

<td>-8.12672</td>

</tr>

<tr bgcolor="#D4E4F3">

<td>Longitude</td>

<td>-78.99625</td>

</tr>

<tr>

<td>Altitude</td>

<td>33</td>

</tr>

</table>

</td>

</tr>

</table>

</body>

</html>]]></description>
			<styleUrl>#IconStyle000</styleUrl>
			<Point>
				<coordinates>-78.99625,-8.126720000000001,0</coordinates>
			</Point>
		</Placemark>
		<Placemark id="ID_00002">
			<name>W3</name>
			<Snippet maxLines="0"></Snippet>
			<description><![CDATA[<html xmlns:fo="http://www.w3.org/1999/XSL/Format" xmlns:msxsl="urn:schemas-microsoft-com:xslt">

<head>

<META http-equiv="Content-Type" content="text/html">

</head>

<body style="margin:0px 0px 0px 0px;overflow:auto;background:#FFFFFF;">

<table style="font-family:Arial,Verdana,Times;font-size:12px;text-align:left;width:100;border-collapse:collapse;padding:3px 3px 3px 3px">

<tr style="text-align:center;font-weight:bold;background:#9CBCE2">

<td>W3</td>

</tr>

<tr>

<td>

<table style="font-family:Arial,Verdana,Times;font-size:12px;text-align:left;width:100;border-spacing:0px; padding:3px 3px 3px 3px">

<tr>

<td>Latitude</td>

<td>-8.11373</td>

</tr>

<tr bgcolor="#D4E4F3">

<td>Longitude</td>

<td>-79.03729</td>

</tr>

<tr>

<td>Altitude</td>

<td>38</td>

</tr>

</table>

</td>

</tr>

</table>

</body>

</html>]]></description>
			<styleUrl>#IconStyle000</styleUrl>
			<Point>
				<coordinates>-79.03729,-8.11373,0</coordinates>
			</Point>
		</Placemark>
		<Placemark id="ID_00003">
			<name>W4</name>
			<Snippet maxLines="0"></Snippet>
			<description><![CDATA[<html xmlns:fo="http://www.w3.org/1999/XSL/Format" xmlns:msxsl="urn:schemas-microsoft-com:xslt">

<head>

<META http-equiv="Content-Type" content="text/html">

</head>

<body style="margin:0px 0px 0px 0px;overflow:auto;background:#FFFFFF;">

<table style="font-family:Arial,Verdana,Times;font-size:12px;text-align:left;width:100;border-collapse:collapse;padding:3px 3px 3px 3px">

<tr style="text-align:center;font-weight:bold;background:#9CBCE2">

<td>W4</td>

</tr>

<tr>

<td>

<table style="font-family:Arial,Verdana,Times;font-size:12px;text-align:left;width:100;border-spacing:0px; padding:3px 3px 3px 3px">

<tr>

<td>Latitude</td>

<td>-7.98995</td>

</tr>

<tr bgcolor="#D4E4F3">

<td>Longitude</td>

<td>-79.07679</td>

</tr>

<tr>

<td>Altitude</td>

<td>164</td>

</tr>

</table>

</td>

</tr>

</table>

</body>

</html>]]></description>
			<styleUrl>#IconStyle000</styleUrl>
			<Point>
				<coordinates>-79.07679,-7.98995,0</coordinates>
			</Point>
		</Placemark>
		<Placemark id="ID_00004">
			<name>W5</name>
			<Snippet maxLines="0"></Snippet>
			<description><![CDATA[<html xmlns:fo="http://www.w3.org/1999/XSL/Format" xmlns:msxsl="urn:schemas-microsoft-com:xslt">

<head>

<META http-equiv="Content-Type" content="text/html">

</head>

<body style="margin:0px 0px 0px 0px;overflow:auto;background:#FFFFFF;">

<table style="font-family:Arial,Verdana,Times;font-size:12px;text-align:left;width:100;border-collapse:collapse;padding:3px 3px 3px 3px">

<tr style="text-align:center;font-weight:bold;background:#9CBCE2">

<td>W5</td>

</tr>

<tr>

<td>

<table style="font-family:Arial,Verdana,Times;font-size:12px;text-align:left;width:100;border-spacing:0px; padding:3px 3px 3px 3px">

<tr>

<td>Latitude</td>

<td>-8.07907</td>

</tr>

<tr bgcolor="#D4E4F3">

<td>Longitude</td>

<td>-78.86807</td>

</tr>

<tr>

<td>Altitude</td>

<td>192.2</td>

</tr>

</table>

</td>

</tr>

</table>

</body>

</html>]]></description>
			<styleUrl>#IconStyle000</styleUrl>
			<Point>
				<coordinates>-78.86807,-8.07907,0</coordinates>
			</Point>
		</Placemark>
		<Placemark id="ID_00005">
			<name>W6</name>
			<Snippet maxLines="0"></Snippet>
			<description><![CDATA[<html xmlns:fo="http://www.w3.org/1999/XSL/Format" xmlns:msxsl="urn:schemas-microsoft-com:xslt">

<head>

<META http-equiv="Content-Type" content="text/html">

</head>

<body style="margin:0px 0px 0px 0px;overflow:auto;background:#FFFFFF;">

<table style="font-family:Arial,Verdana,Times;font-size:12px;text-align:left;width:100;border-collapse:collapse;padding:3px 3px 3px 3px">

<tr style="text-align:center;font-weight:bold;background:#9CBCE2">

<td>W6</td>

</tr>

<tr>

<td>

<table style="font-family:Arial,Verdana,Times;font-size:12px;text-align:left;width:100;border-spacing:0px; padding:3px 3px 3px 3px">

<tr>

<td>Latitude</td>

<td>-8.01369</td>

</tr>

<tr bgcolor="#D4E4F3">

<td>Longitude</td>

<td>-78.79718</td>

</tr>

<tr>

<td>Altitude</td>

<td>447</td>

</tr>

</table>

</td>

</tr>

</table>

</body>

</html>]]></description>
			<styleUrl>#IconStyle000</styleUrl>
			<Point>
				<coordinates>-78.79718,-8.01369,0</coordinates>
			</Point>
		</Placemark>
		<Placemark id="ID_00006">
			<name>W7</name>
			<Snippet maxLines="0"></Snippet>
			<description><![CDATA[<html xmlns:fo="http://www.w3.org/1999/XSL/Format" xmlns:msxsl="urn:schemas-microsoft-com:xslt">

<head>

<META http-equiv="Content-Type" content="text/html">

</head>

<body style="margin:0px 0px 0px 0px;overflow:auto;background:#FFFFFF;">

<table style="font-family:Arial,Verdana,Times;font-size:12px;text-align:left;width:100;border-collapse:collapse;padding:3px 3px 3px 3px">

<tr style="text-align:center;font-weight:bold;background:#9CBCE2">

<td>W7</td>

</tr>

<tr>

<td>

<table style="font-family:Arial,Verdana,Times;font-size:12px;text-align:left;width:100;border-spacing:0px; padding:3px 3px 3px 3px">

<tr>

<td>Latitude</td>

<td>-8.00891</td>

</tr>

<tr bgcolor="#D4E4F3">

<td>Longitude</td>

<td>-78.69615</td>

</tr>

<tr>

<td>Altitude</td>

<td>1181</td>

</tr>

</table>

</td>

</tr>

</table>

</body>

</html>]]></description>
			<styleUrl>#IconStyle000</styleUrl>
			<Point>
				<coordinates>-78.69615,-8.00891,0</coordinates>
			</Point>
		</Placemark>
		<Placemark id="ID_00007">
			<name>W8</name>
			<Snippet maxLines="0"></Snippet>
			<description><![CDATA[<html xmlns:fo="http://www.w3.org/1999/XSL/Format" xmlns:msxsl="urn:schemas-microsoft-com:xslt">

<head>

<META http-equiv="Content-Type" content="text/html">

</head>

<body style="margin:0px 0px 0px 0px;overflow:auto;background:#FFFFFF;">

<table style="font-family:Arial,Verdana,Times;font-size:12px;text-align:left;width:100;border-collapse:collapse;padding:3px 3px 3px 3px">

<tr style="text-align:center;font-weight:bold;background:#9CBCE2">

<td>W8</td>

</tr>

<tr>

<td>

<table style="font-family:Arial,Verdana,Times;font-size:12px;text-align:left;width:100;border-spacing:0px; padding:3px 3px 3px 3px">

<tr>

<td>Latitude</td>

<td>-8.00471</td>

</tr>

<tr bgcolor="#D4E4F3">

<td>Longitude</td>

<td>-78.67262</td>

</tr>

<tr>

<td>Altitude</td>

<td>1556.9</td>

</tr>

</table>

</td>

</tr>

</table>

</body>

</html>]]></description>
			<styleUrl>#IconStyle000</styleUrl>
			<Point>
				<coordinates>-78.67262,-8.004709999999999,0</coordinates>
			</Point>
		</Placemark>
		<Placemark id="ID_00008">
			<name>W9</name>
			<Snippet maxLines="0"></Snippet>
			<description><![CDATA[<html xmlns:fo="http://www.w3.org/1999/XSL/Format" xmlns:msxsl="urn:schemas-microsoft-com:xslt">

<head>

<META http-equiv="Content-Type" content="text/html">

</head>

<body style="margin:0px 0px 0px 0px;overflow:auto;background:#FFFFFF;">

<table style="font-family:Arial,Verdana,Times;font-size:12px;text-align:left;width:100;border-collapse:collapse;padding:3px 3px 3px 3px">

<tr style="text-align:center;font-weight:bold;background:#9CBCE2">

<td>W9</td>

</tr>

<tr>

<td>

<table style="font-family:Arial,Verdana,Times;font-size:12px;text-align:left;width:100;border-spacing:0px; padding:3px 3px 3px 3px">

<tr>

<td>Latitude</td>

<td>-8.01315</td>

</tr>

<tr bgcolor="#D4E4F3">

<td>Longitude</td>

<td>-78.63549</td>

</tr>

<tr>

<td>Altitude</td>

<td>2150</td>

</tr>

</table>

</td>

</tr>

</table>

</body>

</html>]]></description>
			<styleUrl>#IconStyle000</styleUrl>
			<Point>
				<coordinates>-78.63549,-8.01315,0</coordinates>
			</Point>
		</Placemark>
		<Placemark id="ID_00009">
			<name>W10</name>
			<Snippet maxLines="0"></Snippet>
			<description><![CDATA[<html xmlns:fo="http://www.w3.org/1999/XSL/Format" xmlns:msxsl="urn:schemas-microsoft-com:xslt">

<head>

<META http-equiv="Content-Type" content="text/html">

</head>

<body style="margin:0px 0px 0px 0px;overflow:auto;background:#FFFFFF;">

<table style="font-family:Arial,Verdana,Times;font-size:12px;text-align:left;width:100;border-collapse:collapse;padding:3px 3px 3px 3px">

<tr style="text-align:center;font-weight:bold;background:#9CBCE2">

<td>W10</td>

</tr>

<tr>

<td>

<table style="font-family:Arial,Verdana,Times;font-size:12px;text-align:left;width:100;border-spacing:0px; padding:3px 3px 3px 3px">

<tr>

<td>Latitude</td>

<td>-7.99734</td>

</tr>

<tr bgcolor="#D4E4F3">

<td>Longitude</td>

<td>-78.64814</td>

</tr>

<tr>

<td>Altitude</td>

<td>2421</td>

</tr>

</table>

</td>

</tr>

</table>

</body>

</html>]]></description>
			<styleUrl>#IconStyle000</styleUrl>
			<Point>
				<coordinates>-78.64814,-7.997339999999999,0</coordinates>
			</Point>
		</Placemark>
		<Placemark id="ID_00010">
			<name>W11</name>
			<Snippet maxLines="0"></Snippet>
			<description><![CDATA[<html xmlns:fo="http://www.w3.org/1999/XSL/Format" xmlns:msxsl="urn:schemas-microsoft-com:xslt">

<head>

<META http-equiv="Content-Type" content="text/html">

</head>

<body style="margin:0px 0px 0px 0px;overflow:auto;background:#FFFFFF;">

<table style="font-family:Arial,Verdana,Times;font-size:12px;text-align:left;width:100;border-collapse:collapse;padding:3px 3px 3px 3px">

<tr style="text-align:center;font-weight:bold;background:#9CBCE2">

<td>W11</td>

</tr>

<tr>

<td>

<table style="font-family:Arial,Verdana,Times;font-size:12px;text-align:left;width:100;border-spacing:0px; padding:3px 3px 3px 3px">

<tr>

<td>Latitude</td>

<td>-8.01315</td>

</tr>

<tr bgcolor="#D4E4F3">

<td>Longitude</td>

<td>-78.63549</td>

</tr>

<tr>

<td>Altitude</td>

<td>2947.1</td>

</tr>

</table>

</td>

</tr>

</table>

</body>

</html>]]></description>
			<styleUrl>#IconStyle000</styleUrl>
			<Point>
				<coordinates>-78.63549,-8.01315,0</coordinates>
			</Point>
		</Placemark>
		<Placemark id="ID_00011">
			<name>W12</name>
			<Snippet maxLines="0"></Snippet>
			<description><![CDATA[<html xmlns:fo="http://www.w3.org/1999/XSL/Format" xmlns:msxsl="urn:schemas-microsoft-com:xslt">

<head>

<META http-equiv="Content-Type" content="text/html">

</head>

<body style="margin:0px 0px 0px 0px;overflow:auto;background:#FFFFFF;">

<table style="font-family:Arial,Verdana,Times;font-size:12px;text-align:left;width:100;border-collapse:collapse;padding:3px 3px 3px 3px">

<tr style="text-align:center;font-weight:bold;background:#9CBCE2">

<td>W12</td>

</tr>

<tr>

<td>

<table style="font-family:Arial,Verdana,Times;font-size:12px;text-align:left;width:100;border-spacing:0px; padding:3px 3px 3px 3px">

<tr>

<td>Latitude</td>

<td>-8.13605</td>

</tr>

<tr bgcolor="#D4E4F3">

<td>Longitude</td>

<td>-78.16847</td>

</tr>

<tr>

<td>Altitude</td>

<td>3040.5</td>

</tr>

</table>

</td>

</tr>

</table>

</body>

</html>]]></description>
			<styleUrl>#IconStyle000</styleUrl>
			<Point>
				<coordinates>-78.16847,-8.136049999999999,0</coordinates>
			</Point>
		</Placemark>
		<Placemark id="ID_00012">
			<name>W13</name>
			<Snippet maxLines="0"></Snippet>
			<description><![CDATA[<html xmlns:fo="http://www.w3.org/1999/XSL/Format" xmlns:msxsl="urn:schemas-microsoft-com:xslt">

<head>

<META http-equiv="Content-Type" content="text/html">

</head>

<body style="margin:0px 0px 0px 0px;overflow:auto;background:#FFFFFF;">

<table style="font-family:Arial,Verdana,Times;font-size:12px;text-align:left;width:100;border-collapse:collapse;padding:3px 3px 3px 3px">

<tr style="text-align:center;font-weight:bold;background:#9CBCE2">

<td>W13</td>

</tr>

<tr>

<td>

<table style="font-family:Arial,Verdana,Times;font-size:12px;text-align:left;width:100;border-spacing:0px; padding:3px 3px 3px 3px">

<tr>

<td>Latitude</td>

<td>-8.22354</td>

</tr>

<tr bgcolor="#D4E4F3">

<td>Longitude</td>

<td>-78.3013</td>

</tr>

<tr>

<td>Altitude</td>

<td>4070.4</td>

</tr>

</table>

</td>

</tr>

</table>

</body>

</html>]]></description>
			<styleUrl>#IconStyle000</styleUrl>
			<Point>
				<coordinates>-78.3013,-8.22354,0</coordinates>
			</Point>
		</Placemark>
	</Folder>
	<Folder>
		<name>Cultivated plants</name>
		<open>1</open>
		<Placemark id="ID_00013">
			<name>C1</name>
			<Snippet maxLines="0"></Snippet>
			<description><![CDATA[<html xmlns:fo="http://www.w3.org/1999/XSL/Format" xmlns:msxsl="urn:schemas-microsoft-com:xslt">

<head>

<META http-equiv="Content-Type" content="text/html">

</head>

<body style="margin:0px 0px 0px 0px;overflow:auto;background:#FFFFFF;">

<table style="font-family:Arial,Verdana,Times;font-size:12px;text-align:left;width:100;border-collapse:collapse;padding:3px 3px 3px 3px">

<tr style="text-align:center;font-weight:bold;background:#9CBCE2">

<td>C1</td>

</tr>

<tr>

<td>

<table style="font-family:Arial,Verdana,Times;font-size:12px;text-align:left;width:100;border-spacing:0px; padding:3px 3px 3px 3px">

<tr>

<td>Latitude</td>

<td>-9.055423</td>

</tr>

<tr bgcolor="#D4E4F3">

<td>Longitude</td>

<td>-77.81011</td>

</tr>

<tr>

<td>Altitude</td>

<td>2233</td>

</tr>

</table>

</td>

</tr>

</table>

</body>

</html>]]></description>
			<styleUrl>#IconStyle004</styleUrl>
			<Point>
				<coordinates>-77.810109,-9.055422999999999,0</coordinates>
			</Point>
		</Placemark>
		<Placemark id="ID_00014">
			<name>C2</name>
			<Snippet maxLines="0"></Snippet>
			<description><![CDATA[<html xmlns:fo="http://www.w3.org/1999/XSL/Format" xmlns:msxsl="urn:schemas-microsoft-com:xslt">

<head>

<META http-equiv="Content-Type" content="text/html">

</head>

<body style="margin:0px 0px 0px 0px;overflow:auto;background:#FFFFFF;">

<table style="font-family:Arial,Verdana,Times;font-size:12px;text-align:left;width:100;border-collapse:collapse;padding:3px 3px 3px 3px">

<tr style="text-align:center;font-weight:bold;background:#9CBCE2">

<td>C2</td>

</tr>

<tr>

<td>

<table style="font-family:Arial,Verdana,Times;font-size:12px;text-align:left;width:100;border-spacing:0px; padding:3px 3px 3px 3px">

<tr>

<td>Latitude</td>

<td>-9.139442</td>

</tr>

<tr bgcolor="#D4E4F3">

<td>Longitude</td>

<td>-77.748111</td>

</tr>

<tr>

<td>Altitude</td>

<td>2468</td>

</tr>

</table>

</td>

</tr>

</table>

</body>

</html>]]></description>
			<styleUrl>#IconStyle004</styleUrl>
			<Point>
				<coordinates>-77.74811099999999,-9.139442000000001,0</coordinates>
			</Point>
		</Placemark>
		<Placemark id="ID_00015">
			<name>C3</name>
			<Snippet maxLines="0"></Snippet>
			<description><![CDATA[<html xmlns:fo="http://www.w3.org/1999/XSL/Format" xmlns:msxsl="urn:schemas-microsoft-com:xslt">

<head>

<META http-equiv="Content-Type" content="text/html">

</head>

<body style="margin:0px 0px 0px 0px;overflow:auto;background:#FFFFFF;">

<table style="font-family:Arial,Verdana,Times;font-size:12px;text-align:left;width:100;border-collapse:collapse;padding:3px 3px 3px 3px">

<tr style="text-align:center;font-weight:bold;background:#9CBCE2">

<td>C3</td>

</tr>

<tr>

<td>

<table style="font-family:Arial,Verdana,Times;font-size:12px;text-align:left;width:100;border-spacing:0px; padding:3px 3px 3px 3px">

<tr>

<td>Latitude</td>

<td>-7.244654</td>

</tr>

<tr bgcolor="#D4E4F3">

<td>Longitude</td>

<td>-78.37967</td>

</tr>

<tr>

<td>Altitude</td>

<td>2524</td>

</tr>

</table>

</td>

</tr>

</table>

</body>

</html>]]></description>
			<styleUrl>#IconStyle004</styleUrl>
			<Point>
				<coordinates>-78.37967,-7.244653999999999,0</coordinates>
			</Point>
		</Placemark>
		<Placemark id="ID_00016">
			<name>C4</name>
			<Snippet maxLines="0"></Snippet>
			<description><![CDATA[<html xmlns:fo="http://www.w3.org/1999/XSL/Format" xmlns:msxsl="urn:schemas-microsoft-com:xslt">

<head>

<META http-equiv="Content-Type" content="text/html">

</head>

<body style="margin:0px 0px 0px 0px;overflow:auto;background:#FFFFFF;">

<table style="font-family:Arial,Verdana,Times;font-size:12px;text-align:left;width:100;border-collapse:collapse;padding:3px 3px 3px 3px">

<tr style="text-align:center;font-weight:bold;background:#9CBCE2">

<td>C4</td>

</tr>

<tr>

<td>

<table style="font-family:Arial,Verdana,Times;font-size:12px;text-align:left;width:100;border-spacing:0px; padding:3px 3px 3px 3px">

<tr>

<td>Latitude</td>

<td>-7.247383</td>

</tr>

<tr bgcolor="#D4E4F3">

<td>Longitude</td>

<td>-78.382067</td>

</tr>

<tr>

<td>Altitude</td>

<td>2573</td>

</tr>

</table>

</td>

</tr>

</table>

</body>

</html>]]></description>
			<styleUrl>#IconStyle004</styleUrl>
			<Point>
				<coordinates>-78.38206700000001,-7.247383000000001,0</coordinates>
			</Point>
		</Placemark>
		<Placemark id="ID_00017">
			<name>C5</name>
			<Snippet maxLines="0"></Snippet>
			<description><![CDATA[<html xmlns:fo="http://www.w3.org/1999/XSL/Format" xmlns:msxsl="urn:schemas-microsoft-com:xslt">

<head>

<META http-equiv="Content-Type" content="text/html">

</head>

<body style="margin:0px 0px 0px 0px;overflow:auto;background:#FFFFFF;">

<table style="font-family:Arial,Verdana,Times;font-size:12px;text-align:left;width:100;border-collapse:collapse;padding:3px 3px 3px 3px">

<tr style="text-align:center;font-weight:bold;background:#9CBCE2">

<td>C5</td>

</tr>

<tr>

<td>

<table style="font-family:Arial,Verdana,Times;font-size:12px;text-align:left;width:100;border-spacing:0px; padding:3px 3px 3px 3px">

<tr>

<td>Latitude</td>

<td>-9.275682</td>

</tr>

<tr bgcolor="#D4E4F3">

<td>Longitude</td>

<td>-77.655779</td>

</tr>

<tr>

<td>Altitude</td>

<td>2613</td>

</tr>

</table>

</td>

</tr>

</table>

</body>

</html>]]></description>
			<styleUrl>#IconStyle004</styleUrl>
			<Point>
				<coordinates>-77.655779,-9.275682,0</coordinates>
			</Point>
		</Placemark>
		<Placemark id="ID_00018">
			<name>C6</name>
			<Snippet maxLines="0"></Snippet>
			<description><![CDATA[<html xmlns:fo="http://www.w3.org/1999/XSL/Format" xmlns:msxsl="urn:schemas-microsoft-com:xslt">

<head>

<META http-equiv="Content-Type" content="text/html">

</head>

<body style="margin:0px 0px 0px 0px;overflow:auto;background:#FFFFFF;">

<table style="font-family:Arial,Verdana,Times;font-size:12px;text-align:left;width:100;border-collapse:collapse;padding:3px 3px 3px 3px">

<tr style="text-align:center;font-weight:bold;background:#9CBCE2">

<td>C6</td>

</tr>

<tr>

<td>

<table style="font-family:Arial,Verdana,Times;font-size:12px;text-align:left;width:100;border-spacing:0px; padding:3px 3px 3px 3px">

<tr>

<td>Latitude</td>

<td>-7.256813</td>

</tr>

<tr bgcolor="#D4E4F3">

<td>Longitude</td>

<td>-78.380742</td>

</tr>

<tr>

<td>Altitude</td>

<td>2629</td>

</tr>

</table>

</td>

</tr>

</table>

</body>

</html>]]></description>
			<styleUrl>#IconStyle004</styleUrl>
			<Point>
				<coordinates>-78.380742,-7.256813,0</coordinates>
			</Point>
		</Placemark>
		<Placemark id="ID_00019">
			<name>C7</name>
			<Snippet maxLines="0"></Snippet>
			<description><![CDATA[<html xmlns:fo="http://www.w3.org/1999/XSL/Format" xmlns:msxsl="urn:schemas-microsoft-com:xslt">

<head>

<META http-equiv="Content-Type" content="text/html">

</head>

<body style="margin:0px 0px 0px 0px;overflow:auto;background:#FFFFFF;">

<table style="font-family:Arial,Verdana,Times;font-size:12px;text-align:left;width:100;border-collapse:collapse;padding:3px 3px 3px 3px">

<tr style="text-align:center;font-weight:bold;background:#9CBCE2">

<td>C7</td>

</tr>

<tr>

<td>

<table style="font-family:Arial,Verdana,Times;font-size:12px;text-align:left;width:100;border-spacing:0px; padding:3px 3px 3px 3px">

<tr>

<td>Latitude</td>

<td>-9.284399</td>

</tr>

<tr bgcolor="#D4E4F3">

<td>Longitude</td>

<td>-77.642195</td>

</tr>

<tr>

<td>Altitude</td>

<td>2685</td>

</tr>

</table>

</td>

</tr>

</table>

</body>

</html>]]></description>
			<styleUrl>#IconStyle004</styleUrl>
			<Point>
				<coordinates>-77.642195,-9.284399000000001,0</coordinates>
			</Point>
		</Placemark>
		<Placemark id="ID_00020">
			<name>C8</name>
			<Snippet maxLines="0"></Snippet>
			<description><![CDATA[<html xmlns:fo="http://www.w3.org/1999/XSL/Format" xmlns:msxsl="urn:schemas-microsoft-com:xslt">

<head>

<META http-equiv="Content-Type" content="text/html">

</head>

<body style="margin:0px 0px 0px 0px;overflow:auto;background:#FFFFFF;">

<table style="font-family:Arial,Verdana,Times;font-size:12px;text-align:left;width:100;border-collapse:collapse;padding:3px 3px 3px 3px">

<tr style="text-align:center;font-weight:bold;background:#9CBCE2">

<td>C8</td>

</tr>

<tr>

<td>

<table style="font-family:Arial,Verdana,Times;font-size:12px;text-align:left;width:100;border-spacing:0px; padding:3px 3px 3px 3px">

<tr>

<td>Latitude</td>

<td>-7.845272</td>

</tr>

<tr bgcolor="#D4E4F3">

<td>Longitude</td>

<td>-78.097209</td>

</tr>

<tr>

<td>Altitude</td>

<td>3170</td>

</tr>

</table>

</td>

</tr>

</table>

</body>

</html>]]></description>
			<styleUrl>#IconStyle004</styleUrl>
			<Point>
				<coordinates>-78.09720900000001,-7.845272,0</coordinates>
			</Point>
		</Placemark>
		<Placemark id="ID_00021">
			<name>C9</name>
			<Snippet maxLines="0"></Snippet>
			<description><![CDATA[<html xmlns:fo="http://www.w3.org/1999/XSL/Format" xmlns:msxsl="urn:schemas-microsoft-com:xslt">

<head>

<META http-equiv="Content-Type" content="text/html">

</head>

<body style="margin:0px 0px 0px 0px;overflow:auto;background:#FFFFFF;">

<table style="font-family:Arial,Verdana,Times;font-size:12px;text-align:left;width:100;border-collapse:collapse;padding:3px 3px 3px 3px">

<tr style="text-align:center;font-weight:bold;background:#9CBCE2">

<td>C9</td>

</tr>

<tr>

<td>

<table style="font-family:Arial,Verdana,Times;font-size:12px;text-align:left;width:100;border-spacing:0px; padding:3px 3px 3px 3px">

<tr>

<td>Latitude</td>

<td>-7.784841</td>

</tr>

<tr bgcolor="#D4E4F3">

<td>Longitude</td>

<td>-77.974614</td>

</tr>

<tr>

<td>Altitude</td>

<td>3194</td>

</tr>

</table>

</td>

</tr>

</table>

</body>

</html>]]></description>
			<styleUrl>#IconStyle004</styleUrl>
			<Point>
				<coordinates>-77.974614,-7.784841000000001,0</coordinates>
			</Point>
		</Placemark>
		<Placemark id="ID_00022">
			<name>C10</name>
			<Snippet maxLines="0"></Snippet>
			<description><![CDATA[<html xmlns:fo="http://www.w3.org/1999/XSL/Format" xmlns:msxsl="urn:schemas-microsoft-com:xslt">

<head>

<META http-equiv="Content-Type" content="text/html">

</head>

<body style="margin:0px 0px 0px 0px;overflow:auto;background:#FFFFFF;">

<table style="font-family:Arial,Verdana,Times;font-size:12px;text-align:left;width:100;border-collapse:collapse;padding:3px 3px 3px 3px">

<tr style="text-align:center;font-weight:bold;background:#9CBCE2">

<td>C10</td>

</tr>

<tr>

<td>

<table style="font-family:Arial,Verdana,Times;font-size:12px;text-align:left;width:100;border-spacing:0px; padding:3px 3px 3px 3px">

<tr>

<td>Latitude</td>

<td>-7.859899</td>

</tr>

<tr bgcolor="#D4E4F3">

<td>Longitude</td>

<td>-77.947468</td>

</tr>

<tr>

<td>Altitude</td>

<td>3220</td>

</tr>

</table>

</td>

</tr>

</table>

</body>

</html>]]></description>
			<styleUrl>#IconStyle004</styleUrl>
			<Point>
				<coordinates>-77.947468,-7.859899,0</coordinates>
			</Point>
		</Placemark>
		<Placemark id="ID_00023">
			<name>C11</name>
			<Snippet maxLines="0"></Snippet>
			<description><![CDATA[<html xmlns:fo="http://www.w3.org/1999/XSL/Format" xmlns:msxsl="urn:schemas-microsoft-com:xslt">

<head>

<META http-equiv="Content-Type" content="text/html">

</head>

<body style="margin:0px 0px 0px 0px;overflow:auto;background:#FFFFFF;">

<table style="font-family:Arial,Verdana,Times;font-size:12px;text-align:left;width:100;border-collapse:collapse;padding:3px 3px 3px 3px">

<tr style="text-align:center;font-weight:bold;background:#9CBCE2">

<td>C11</td>

</tr>

<tr>

<td>

<table style="font-family:Arial,Verdana,Times;font-size:12px;text-align:left;width:100;border-spacing:0px; padding:3px 3px 3px 3px">

<tr>

<td>Latitude</td>

<td>-7.96505</td>

</tr>

<tr bgcolor="#D4E4F3">

<td>Longitude</td>

<td>-77.896374</td>

</tr>

<tr>

<td>Altitude</td>

<td>3355</td>

</tr>

</table>

</td>

</tr>

</table>

</body>

</html>]]></description>
			<styleUrl>#IconStyle004</styleUrl>
			<Point>
				<coordinates>-77.89637399999999,-7.96505,0</coordinates>
			</Point>
		</Placemark>
		<Placemark id="ID_00024">
			<name>C12</name>
			<Snippet maxLines="0"></Snippet>
			<description><![CDATA[<html xmlns:fo="http://www.w3.org/1999/XSL/Format" xmlns:msxsl="urn:schemas-microsoft-com:xslt">

<head>

<META http-equiv="Content-Type" content="text/html">

</head>

<body style="margin:0px 0px 0px 0px;overflow:auto;background:#FFFFFF;">

<table style="font-family:Arial,Verdana,Times;font-size:12px;text-align:left;width:100;border-collapse:collapse;padding:3px 3px 3px 3px">

<tr style="text-align:center;font-weight:bold;background:#9CBCE2">

<td>C12</td>

</tr>

<tr>

<td>

<table style="font-family:Arial,Verdana,Times;font-size:12px;text-align:left;width:100;border-spacing:0px; padding:3px 3px 3px 3px">

<tr>

<td>Latitude</td>

<td>-9.722544</td>

</tr>

<tr bgcolor="#D4E4F3">

<td>Longitude</td>

<td>-77.453085</td>

</tr>

<tr>

<td>Altitude</td>

<td>3400</td>

</tr>

</table>

</td>

</tr>

</table>

</body>

</html>]]></description>
			<styleUrl>#IconStyle004</styleUrl>
			<Point>
				<coordinates>-77.453085,-9.722543999999999,0</coordinates>
			</Point>
		</Placemark>
		<Placemark id="ID_00025">
			<name>C13</name>
			<Snippet maxLines="0"></Snippet>
			<description><![CDATA[<html xmlns:fo="http://www.w3.org/1999/XSL/Format" xmlns:msxsl="urn:schemas-microsoft-com:xslt">

<head>

<META http-equiv="Content-Type" content="text/html">

</head>

<body style="margin:0px 0px 0px 0px;overflow:auto;background:#FFFFFF;">

<table style="font-family:Arial,Verdana,Times;font-size:12px;text-align:left;width:100;border-collapse:collapse;padding:3px 3px 3px 3px">

<tr style="text-align:center;font-weight:bold;background:#9CBCE2">

<td>C13</td>

</tr>

<tr>

<td>

<table style="font-family:Arial,Verdana,Times;font-size:12px;text-align:left;width:100;border-spacing:0px; padding:3px 3px 3px 3px">

<tr>

<td>Latitude</td>

<td>-9.666735</td>

</tr>

<tr bgcolor="#D4E4F3">

<td>Longitude</td>

<td>-77.465694</td>

</tr>

<tr>

<td>Altitude</td>

<td>3437</td>

</tr>

</table>

</td>

</tr>

</table>

</body>

</html>]]></description>
			<styleUrl>#IconStyle004</styleUrl>
			<Point>
				<coordinates>-77.465694,-9.666734999999999,0</coordinates>
			</Point>
		</Placemark>
		<Placemark id="ID_00026">
			<name>C14</name>
			<Snippet maxLines="0"></Snippet>
			<description><![CDATA[<html xmlns:fo="http://www.w3.org/1999/XSL/Format" xmlns:msxsl="urn:schemas-microsoft-com:xslt">

<head>

<META http-equiv="Content-Type" content="text/html">

</head>

<body style="margin:0px 0px 0px 0px;overflow:auto;background:#FFFFFF;">

<table style="font-family:Arial,Verdana,Times;font-size:12px;text-align:left;width:100;border-collapse:collapse;padding:3px 3px 3px 3px">

<tr style="text-align:center;font-weight:bold;background:#9CBCE2">

<td>C14</td>

</tr>

<tr>

<td>

<table style="font-family:Arial,Verdana,Times;font-size:12px;text-align:left;width:100;border-spacing:0px; padding:3px 3px 3px 3px">

<tr>

<td>Latitude</td>

<td>-7.068312</td>

</tr>

<tr bgcolor="#D4E4F3">

<td>Longitude</td>

<td>-78.595915</td>

</tr>

<tr>

<td>Altitude</td>

<td>3453</td>

</tr>

</table>

</td>

</tr>

</table>

</body>

</html>]]></description>
			<styleUrl>#IconStyle004</styleUrl>
			<Point>
				<coordinates>-78.59591500000001,-7.068311999999999,0</coordinates>
			</Point>
		</Placemark>
		<Placemark id="ID_00027">
			<name>C15</name>
			<Snippet maxLines="0"></Snippet>
			<description><![CDATA[<html xmlns:fo="http://www.w3.org/1999/XSL/Format" xmlns:msxsl="urn:schemas-microsoft-com:xslt">

<head>

<META http-equiv="Content-Type" content="text/html">

</head>

<body style="margin:0px 0px 0px 0px;overflow:auto;background:#FFFFFF;">

<table style="font-family:Arial,Verdana,Times;font-size:12px;text-align:left;width:100;border-collapse:collapse;padding:3px 3px 3px 3px">

<tr style="text-align:center;font-weight:bold;background:#9CBCE2">

<td>C15</td>

</tr>

<tr>

<td>

<table style="font-family:Arial,Verdana,Times;font-size:12px;text-align:left;width:100;border-spacing:0px; padding:3px 3px 3px 3px">

<tr>

<td>Latitude</td>

<td>-9.722047</td>

</tr>

<tr bgcolor="#D4E4F3">

<td>Longitude</td>

<td>-77.460117</td>

</tr>

<tr>

<td>Altitude</td>

<td>3466</td>

</tr>

</table>

</td>

</tr>

</table>

</body>

</html>]]></description>
			<styleUrl>#IconStyle004</styleUrl>
			<Point>
				<coordinates>-77.460117,-9.722047,0</coordinates>
			</Point>
		</Placemark>
		<Placemark id="ID_00028">
			<name>C16</name>
			<Snippet maxLines="0"></Snippet>
			<description><![CDATA[<html xmlns:fo="http://www.w3.org/1999/XSL/Format" xmlns:msxsl="urn:schemas-microsoft-com:xslt">

<head>

<META http-equiv="Content-Type" content="text/html">

</head>

<body style="margin:0px 0px 0px 0px;overflow:auto;background:#FFFFFF;">

<table style="font-family:Arial,Verdana,Times;font-size:12px;text-align:left;width:100;border-collapse:collapse;padding:3px 3px 3px 3px">

<tr style="text-align:center;font-weight:bold;background:#9CBCE2">

<td>C16</td>

</tr>

<tr>

<td>

<table style="font-family:Arial,Verdana,Times;font-size:12px;text-align:left;width:100;border-spacing:0px; padding:3px 3px 3px 3px">

<tr>

<td>Latitude</td>

<td>-7.770433</td>

</tr>

<tr bgcolor="#D4E4F3">

<td>Longitude</td>

<td>-77.979884</td>

</tr>

<tr>

<td>Altitude</td>

<td>3471</td>

</tr>

</table>

</td>

</tr>

</table>

</body>

</html>]]></description>
			<styleUrl>#IconStyle004</styleUrl>
			<Point>
				<coordinates>-77.979884,-7.770433,0</coordinates>
			</Point>
		</Placemark>
		<Placemark id="ID_00029">
			<name>C17</name>
			<Snippet maxLines="0"></Snippet>
			<description><![CDATA[<html xmlns:fo="http://www.w3.org/1999/XSL/Format" xmlns:msxsl="urn:schemas-microsoft-com:xslt">

<head>

<META http-equiv="Content-Type" content="text/html">

</head>

<body style="margin:0px 0px 0px 0px;overflow:auto;background:#FFFFFF;">

<table style="font-family:Arial,Verdana,Times;font-size:12px;text-align:left;width:100;border-collapse:collapse;padding:3px 3px 3px 3px">

<tr style="text-align:center;font-weight:bold;background:#9CBCE2">

<td>C17</td>

</tr>

<tr>

<td>

<table style="font-family:Arial,Verdana,Times;font-size:12px;text-align:left;width:100;border-spacing:0px; padding:3px 3px 3px 3px">

<tr>

<td>Latitude</td>

<td>-9.722448</td>

</tr>

<tr bgcolor="#D4E4F3">

<td>Longitude</td>

<td>-77.460134</td>

</tr>

<tr>

<td>Altitude</td>

<td>3477</td>

</tr>

</table>

</td>

</tr>

</table>

</body>

</html>]]></description>
			<styleUrl>#IconStyle004</styleUrl>
			<Point>
				<coordinates>-77.460134,-9.722448,0</coordinates>
			</Point>
		</Placemark>
		<Placemark id="ID_00030">
			<name>C18</name>
			<Snippet maxLines="0"></Snippet>
			<description><![CDATA[<html xmlns:fo="http://www.w3.org/1999/XSL/Format" xmlns:msxsl="urn:schemas-microsoft-com:xslt">

<head>

<META http-equiv="Content-Type" content="text/html">

</head>

<body style="margin:0px 0px 0px 0px;overflow:auto;background:#FFFFFF;">

<table style="font-family:Arial,Verdana,Times;font-size:12px;text-align:left;width:100;border-collapse:collapse;padding:3px 3px 3px 3px">

<tr style="text-align:center;font-weight:bold;background:#9CBCE2">

<td>C18</td>

</tr>

<tr>

<td>

<table style="font-family:Arial,Verdana,Times;font-size:12px;text-align:left;width:100;border-spacing:0px; padding:3px 3px 3px 3px">

<tr>

<td>Latitude</td>

<td>-9.670452</td>

</tr>

<tr bgcolor="#D4E4F3">

<td>Longitude</td>

<td>-77.448443</td>

</tr>

<tr>

<td>Altitude</td>

<td>3530</td>

</tr>

</table>

</td>

</tr>

</table>

</body>

</html>]]></description>
			<styleUrl>#IconStyle004</styleUrl>
			<Point>
				<coordinates>-77.448443,-9.670451999999999,0</coordinates>
			</Point>
		</Placemark>
		<Placemark id="ID_00031">
			<name>C19</name>
			<Snippet maxLines="0"></Snippet>
			<description><![CDATA[<html xmlns:fo="http://www.w3.org/1999/XSL/Format" xmlns:msxsl="urn:schemas-microsoft-com:xslt">

<head>

<META http-equiv="Content-Type" content="text/html">

</head>

<body style="margin:0px 0px 0px 0px;overflow:auto;background:#FFFFFF;">

<table style="font-family:Arial,Verdana,Times;font-size:12px;text-align:left;width:100;border-collapse:collapse;padding:3px 3px 3px 3px">

<tr style="text-align:center;font-weight:bold;background:#9CBCE2">

<td>C19</td>

</tr>

<tr>

<td>

<table style="font-family:Arial,Verdana,Times;font-size:12px;text-align:left;width:100;border-spacing:0px; padding:3px 3px 3px 3px">

<tr>

<td>Latitude</td>

<td>-9.808277</td>

</tr>

<tr bgcolor="#D4E4F3">

<td>Longitude</td>

<td>-77.428212</td>

</tr>

<tr>

<td>Altitude</td>

<td>3588</td>

</tr>

</table>

</td>

</tr>

</table>

</body>

</html>]]></description>
			<styleUrl>#IconStyle004</styleUrl>
			<Point>
				<coordinates>-77.428212,-9.808277,0</coordinates>
			</Point>
		</Placemark>
	</Folder>
</Document>
</kml>
