# Supplementary material for: Carbon and Nitrogen Isotopic Survey of Northern Peruvian Plants: Baselines for Paleodietary and Paleoecological Studies
Source: PLoS One. 2013 Jan 16;8(1):e53763. doi: 10.1371/journal.pone.0053763 (PMC3547067; doi:10.1371/journal.pone.0053763)
Supplement: Table S1 — Isotopic and elemental data for all cultigens analyzed. (XLS) [file pone.0053763.s002.xls]

## Sheet: S1_Cultigens
Table S1. Isotopic and elemental data for all cultgiens analyzed
Sample ID	Common Name	Taxonomic Name	Latitude	Longitude	Altitude (masl)	Site ID	δ13C (‰)	δ15N (‰)	%C	%N
AIS 0477	Beans	Phaseolus sp.	-9.13944	-77.7481	2468	C2	-24.1228	-0.1	40.0182	4.07
AIS 0248	Beans	Phaseolus sp.	-7.24465	-78.3797	2524	C3	-26.7805	-2.34	39.7113	3.38
AIS 0246	Beans	Phaseolus sp.	-7.24477	-78.3797	2530	C3	-26.9134	0.21	39.4714	3.64
AIS 0247	Beans	Phaseolus sp.	-7.24477	-78.3797	2530	C3	-28.0941	0.45	38.6791	3.62
AIS 0253	Beans	Phaseolus sp.	-7.24738	-78.3821	2573	C4	-27.0614	3.409	40.0393	2.726
AIS 0254	Beans	Phaseolus sp.	-7.24738	-78.3821	2573	C4	-26.7447	7.73	39.3757	4.12
AIS 0255	Beans	Phaseolus sp.	-7.24738	-78.3821	2573	C4	-24.3903	2.93	39.734	3.08
AIS 0256	Beans	Phaseolus sp.	-7.24738	-78.3821	2573	C4	-26.7785	0.42	40.2991	4.35
AIS 0437	Beans	Phaseolus sp.	-9.27568	-77.6558	2613	C5	-25.4177	2.5	39.5829	3.75
AIS 0439	Beans	Phaseolus sp.	-9.27568	-77.6558	2613	C5	-24.2755	-0.01	39.8344	4.57
AIS 0287	Beans	Phaseolus sp.	-7.25681	-78.3807	2629	C6	-27.1457	-0.12	39.241	3.12
AIS 0288	Beans	Phaseolus sp.	-7.25681	-78.3807	2629	C6	-25.7158	0.94	39.5538	4.08
AIS 0459	Beans	Phaseolus sp.	-9.2844	-77.6422	2685	C7	-25.7148	-1.91	38.8083	3.03
AIS 0461	Beans	Phaseolus sp.	-9.2844	-77.6422	2685	C7	-22.3817	0.31	39.4896	3.64
AIS 0184	Beans	Phaseolus sp.	-7.96505	-77.8964	3355	C11	-24.6851	0.18	40.0444	4.1
AIS 0185	Beans	Phaseolus sp.	-7.96505	-77.8964	3355	C11	-26.0112	-0.21	40.1773	3.95
AIS 0493	Beans	Phaseolus sp.	-9.72254	-77.4531	3400	C12	-26.5205	0.01	39.4188	3.95
AIS 0590	Beans	Phaseolus sp.	-9.66673	-77.4657	3437	C13	-28.2413	0.38	39.2394	3.98
AIS 0513	Beans	Phaseolus sp.	-9.72205	-77.4601	3466	C15	-27.6331	0.48	42.2416	1.73
AIS 0502	Beans	Phaseolus sp.	-9.72245	-77.4601	3477	C17	-23.6593	-0.02	40.1299	3.91
AIS 0503	Beans	Phaseolus sp.	-9.72245	-77.4601	3477	C17	-24.0268	0.26	39.5186	3.48
AIS 0504	Beans	Phaseolus sp.	-9.72245	-77.4601	3477	C17	-24.6712	1.16	40.3766	4.65
AIS 0505	Beans	Phaseolus sp.	-9.72245	-77.4601	3477	C17	-23.5275	0.24	39.7672	4.34
AIS 0528	Beans	Phaseolus sp.	-9.80828	-77.4282	3588	C19	-26.8159	-1.24	39.3781	3.65
AIS 0440	Beans (pallar)	Phaseolus lunatus	-9.27568	-77.6558	2613	C5	-24.9967	0.049	39.2728	2.308
AIS 0529	Beans (pallar)	Phaseolus lunatus	-9.80828	-77.4282	3588	C19	-27.0248	-0.47	38.7868	3.08
AIS 0436	Chocho (Andean lupin)	Lupinus mutabilis	-9.27568	-77.6558	2613	C5	-25.0603	0.62	51.0107	7.82
AIS 0172	Chocho (Andean lupin)	Lupinus mutabilis	-7.84322	-78.0956	3176	C8	-26.0877	-0.31	44.5616	4.49
AIS 0181	Chocho (Andean lupin)	Lupinus mutabilis	-7.96505	-77.8964	3355	C11	-27.545	-0.27	47.5801	7.64
AIS 0259	Chocho (Andean lupin)	Lupinus mutabilis	-7.06831	-78.5959	3453	C14	-27.4802	0.28	51.0118	7.04
AIS 0138	Chocho (Andean lupin)	Lupinus mutabilis	-7.77043	-77.9799	3471	C16	-23.8474	2.63	47.108	7.11
AIS 0420	Maize	Zea mays	-9.05542	-77.8101	2233	C1	-12.2648	10.284	40.4221	1.412
AIS 0421	Maize	Zea mays	-9.05542	-77.8101	2233	C1	-12.3643	9.3	41.7654	1.384
AIS 0473	Maize	Zea mays	-9.13944	-77.7481	2468	C2	-11.8561	6.766	39.4869	1.217
AIS 0474	Maize	Zea mays	-9.13944	-77.7481	2468	C2	-12.0466	4.82	40.211	1.355
AIS 0475	Maize	Zea mays	-9.13944	-77.7481	2468	C2	-11.9664	10.25	40.32	0.899
AIS 0476	Maize	Zea mays	-9.13944	-77.7481	2468	C2	-12.0877	4.419	40.6379	1.261
AIS 0245	Maize	Zea mays	-7.24477	-78.3797	2530	C3	-11.7647	5.016	40.4813	1.033
AIS 0250	Maize	Zea mays	-7.24738	-78.3821	2573	C4	-11.8035	6.131	40.4498	1.532
AIS 0251	Maize	Zea mays	-7.24738	-78.3821	2573	C4	-12.1072	6.951	40.5742	1.58
AIS 0252	Maize	Zea mays	-7.24738	-78.3821	2573	C4	-11.5543	7.575	40.3249	1.308
AIS 0434	Maize	Zea mays	-9.27568	-77.6558	2613	C5	-11.6824	3.968	40.7379	1.3
AIS 0435	Maize	Zea mays	-9.27568	-77.6558	2613	C5	-11.8243	5.037	40.5814	0.977
AIS 0456	Maize	Zea mays	-9.2844	-77.6422	2685	C7	-11.472	5.433	39.3067	1.067
AIS 0457	Maize	Zea mays	-9.2844	-77.6422	2685	C7	-11.6228	7.279	40.8281	1.352
AIS 0458	Maize	Zea mays	-9.2844	-77.6422	2685	C7	-11.5553	7.756	40.291	0.992
AIS 0167	Maize	Zea mays	-7.84527	-78.0972	3170	C8	-11.329	5.518	40.6429	1.369
AIS 0171	Maize	Zea mays	-7.84322	-78.0956	3176	C8	-11.2784	3.845	40.3773	1.201
AIS 0132	Maize	Zea mays	-7.78484	-77.9746	3194	C9	-11.6953	7.372	40.5021	1.464
AIS 0133	Maize	Zea mays	-7.78464	-77.9748	3196	C9	-12.1305	4.941	40.4203	1.085
AIS 0148	Maize	Zea mays	-7.8599	-77.9475	3220	C10	-12.0437	3.005	39.9278	1.137
AIS 0149	Maize	Zea mays	-7.8599	-77.9475	3220	C10	-11.5533	6.552	40.2793	0.815
AIS 0178	Maize	Zea mays	-7.96505	-77.8964	3355	C11	-10.9627	3.454	40.6431	1.131
AIS 0179	Maize	Zea mays	-7.96505	-77.8964	3355	C11	-11.8739	4.821	39.3816	1.235
AIS 0492	Maize	Zea mays	-9.72254	-77.4531	3400	C12	-12.0585	11.136	40.3507	1.441
AIS 0139	Maize	Zea mays	-7.77043	-77.9799	3471	C16	-11.1047	9.932	40.6783	1.207
AIS 0500	Maize	Zea mays	-9.72245	-77.4601	3477	C17	-11.9504	5.606	40.2643	1.208
AIS 0508	Maize	Zea mays	-9.72245	-77.4601	3477	C17	-12.1494	4.786	39.7581	0.789
AIS 0453	Mashua	Tropaeolum tuberosum	-9.2844	-77.6422	2685	C7	-27.5072	-4.86	41.6147	3.1
AIS 0176	Mashua	Tropaeolum tuberosum	-7.96505	-77.8964	3355	C11	-25.6815	1.94	44.2683	2.33
AIS 0499	Mashua	Tropaeolum tuberosum	-9.72245	-77.4601	3477	C17	-23.7194	4.27	38.6401	3.68
AIS 0446	Oca	Oxalis tuberosa	-9.27568	-77.6558	2613	C5	-25.7526	4.21	40.5422	0.96
AIS 0187	Oca	Oxalis tuberosa	-7.96505	-77.8964	3355	C11	-26.65	4.584	47.42	2.2
AIS 0188	Oca	Oxalis tuberosa	-7.96505	-77.8964	3355	C11	-26.1	6.229	43.68	2.208
AIS 0490	Oca	Oxalis tuberosa	-9.72254	-77.4531	3400	C12	-25.6192	5.68	41.0495	1.49
AIS 0589	Oca	Oxalis tuberosa	-9.66673	-77.4657	3437	C13	-26.571	7.58	39.4647	0.95
AIS 0142	Oca	Oxalis tuberosa	-7.77043	-77.9799	3471	C16	-27.47		46.22
AIS 0447	Pepper	Capsicum annuum	-9.27568	-77.6558	2613	C5	-29.604	4.15	48.2795	2.07
AIS 0419	Potato	Solanum tuberosum	-9.05542	-77.8101	2233	C1	-26.96	7.854	42.64	0.723
AIS 0466	Potato	Solanum tuberosum	-9.13944	-77.7481	2468	C2	-27.8414	0.43	39.6513	1.47
AIS 0249	Potato	Solanum tuberosum	-7.24738	-78.3821	2573	C4	-24.71	8.693	43.27	1.644
AIS 0451	Potato	Solanum tuberosum	-9.2844	-77.6422	2685	C7	-25.0573	2.32	40.5943	2.22
AIS 0452	Potato	Solanum tuberosum	-9.2844	-77.6422	2685	C7	-27.9757	-3.18	39.3442	1.74
AIS 0169	Potato	Solanum tuberosum	-7.84322	-78.0956	3176	C8	-28.25		42.53
AIS 0488	Potato	Solanum tuberosum	-9.72254	-77.4531	3400	C12	-24.4439	12.57	39.7605	1.63
AIS 0588	Potato	Solanum tuberosum	-9.66673	-77.4657	3437	C13	-26.4341	10.29	39.1239	1.21
AIS 0498	Potato	Solanum tuberosum	-9.72245	-77.4601	3477	C17	-27.0822	-5.1	39.3623	1.13
AIS 0584	Potato	Solanum tuberosum	-9.67033	-77.4489	3528	C18	-25.6117	4.08	39.8328	1.54
AIS 0583	Potato	Solanum tuberosum	-9.67045	-77.4484	3530	C18	-25.9447	1.66	39.5032	1.04
AIS 0526	Potato	Solanum tuberosum	-9.80828	-77.4282	3588	C19	-25.779	4.07	40.0568	0.94
AIS 0166	Quinoa	Chenopodium quinoa	-7.84527	-78.0972	3170	C8	-24.8946	6.35	42.1563	2.63
AIS 0175	Quinoa	Chenopodium quinoa	-7.96505	-77.8964	3355	C11	-26.5185	8.861	38.076	2.983
AIS 0141	Quinoa	Chenopodium quinoa	-7.77043	-77.9799	3471	C16	-25.2573	8.418	39.4783	2.288
AIS 0454	Ulluco	Ullucus tuberosus	-9.2844	-77.6422	2685	C7	-25.7815	6.83	40.3481	2.66
AIS 0527	Ulluco	Ullucus tuberosus	-9.80828	-77.4282	3588	C19	-25.8068	8.18	40.9104	4.09
